# Supplementary material for: Phylogeny and Historical Biogeography of Asian Pterourus Butterflies (Lepidoptera: Papilionidae): A Case of Intercontinental Dispersal from North America to East Asia
Source: PLoS One. 2015 Oct 20;10(10):e0140933. doi: 10.1371/journal.pone.0140933 (PMC4617649; doi:10.1371/journal.pone.0140933)
Supplement: S1 Table — GenBank accession numbers of each gene are listed. (XLSX) [file pone.0140933.s006.xlsx]

## Sheet: S1_Table
No.	Name		cox1 + cox2	ef-1α	wg
1	Ingroup	Papilio (Chilasa) clytia	AY457594	AY457594	GQ268408
2		Papilio (Chilasa) paradoxa	JQ086746	JQ086747	-
3		Papilio (Chilasa) agestor	EU559042	JQ086754	JQ086759
4		Papilio (Chilasa) slateri	JQ086741	JQ086752	-
5		Papilio (Chilasa) epycides	AY457595	AY457595	-
6		Papilio (Chilasa) laglaizei	JQ086745	JQ086751	JQ086756
7		Papilio (Chilasa) osmana	JQ086742	JQ086753	-
8		Papilio (Chilasa) veiovis	JQ086743	JQ086750	-
9		Papilio (Heraclides) thoas	AY457601	AY457601	AY569126
10		Papilio (Heraclides) cresphontes	AF044004	AF044004	-
11		Papilio (Heraclides) astyalus	AY457598	AY457598	-
12		Papilio (Heraclides) torquatus	AY457602	AY457602	-
13		Papilio (Heraclides) hectorides	AY457600	AY457600	-
14		Papilio (Heraclides) erostratus	AY457599	AY457599	-
15		Papilio (Heraclides) anchisiades	AF044005	AF044005	-
16		Papilio (Pterourus) elwesi	JQ086697	JQ086749	-
17		Papilio (Pterourus) maraho	JQ086695	JQ086755	JQ086758
18		Papilio (Pterourus) esperanza	AY457597	AY457597	-
19		Papilio (Pterourus) pilumnus	AF044019	AF044019	-
20		Papilio (Pterourus) palamedes	AF044018	AF044018	-
21		Papilio (Pterourus) trolius	AF044017	AF044017	-
22		Papilio (Pterourus) scamander	AF044020	AF044020	-
23		Papilio (Pterourus) birchalli	AY457596	AY457596	-
24		Papilio (Pterourus) garamas	AF044021	AF044021	-
25		Papilio (Pterourus) multicaudatus	AF044016	AF044016	-
26		Papilio (Pterourus) rutulus	AF044015	AF044015	-
27		Papilio (Pterourus) canadensis	AF044014	AF044014	-
28		Papilio (Pterourus) glaucus	AF044013	AF044013	GQ268406
29		Papilio (Alexanoria) alexanor	AF044012	GQ268390	GQ268407
30		Papilio (Achillides) bianor	AY457572	AY457603	-
31		Papilio (Papilio) machaon	AY457593	EF485106	AY569124
32		Papilio (Papilio) indra	AF044011	AF044824	-
33		Papilio (Eleppone) anactus	AY457592	AY457592	AY569120
34		Papilio (Menelaides) gigon	JF681024	JF681004	-
35		Papilio (Menelaides) helenus	AY457575	AY457619	-
36		Papilio (Menelaides) memnon	AY457578	AY457623	-
37		Papilio (Menelaides) polytes	AY457580	AY457627	-
38		Papilio (Menelaides) bootes	JQ086744	JQ086748	JQ086757
39		Papilio (Princeps) dardanus	AY457584	AY457612	GQ268405
40		Papilio (Princeps) demoleus	AY569092	AY569104	AY569115
41	Outgroup	Battus philenor	AF170875	AF173415	DQ351130
42		Meandrusa sciron	GQ268352	GQ268394	GQ268400
43		Allancastria cerisyi	AF170869	AF173409	DQ351146
44		Amathusia phidippus	DQ018956	DQ018923	DQ018894
45		Aphantopus hyperantus	JN204966	JN204985	JN204924
46		Aporia crataegi	EU141361	EU136668	EU141242
47		Archon apollinus	DQ351031	DQ351111	DQ351135
48		Baronia brevicornis	AF170866	AF173406	AY569044
49		Baronia brevicornis	AF170865	AF173405	-
50		Celastrina neglecta	EU141355	EU136662	EU141236
51		Coenonympha tullia	AF170860	AF173399	DQ351126
52		Colias eurytheme	AF044024	AF173400	AY569040
53		Curetis barsine	JN204954	JN204973	JN204914
54		Delias belladonna	DQ082773	AY870510	DQ082808
55		Dismorphia spio	JN204960	JN204977	JN204918
56		Emesis mandana	DQ018950	DQ018917	DQ018888
57		Erebia oeme	DQ338780	DQ338923	DQ338640
58		Eurytides serville	GQ268356	GQ268398	GQ268404
59		Euselasia chrysippe	JN204971	JN204984	JN204929
60		Favonius quercus	GU828706	GU829029	GU829582
61		Graphium agamemnon	AF170874	AF173414	AY569046
62		Hamearis lucina	DQ018953	DQ018920	DQ018890
63		Hasora chromus	GU828572	GU828914	GU829476
64		Iphiclides podalirius	AF170873	AF173413	DQ351129
65		Lamproptera meges	GQ268354	GQ268396	-
66		Libythea celtis	AY090198	AY090164	AY090131
67		Liphyra brassolis	DQ018940	DQ018907	AF233551
68		Macrosoma bahiata	GU828863	GU829166	GU829711
69		Macrosoma tipulata	EU141362	EU136669	EU141243
70		Meandrusa payeni	GQ268353	GQ268395	GQ268401
71		Mesosemia lamachus	GU828526	GU828872	GU829433
72		Morpho peleides	AY090210	AY090176	AY090143
73		Nymphalis polychloros	AY248788	AY248813	AY248829
74		Ochlodes sylvanus	JN204953	JN204972	-
75		Opoptera syme	EU528323	EU528300	EU528280
76		Parides photinus	AF170877	AF173417	-
77		Parnassius phoebus	AF170872	AF173412	AY569045
78		Pharmacophagus antenor	AY919288	GQ268391	GQ268410
79		Pieris rapae	AY954581	AY870550	AY954611
80		Poritia erycinoides	DQ018939	DQ018906	DQ018880
81		Pyrgus communis	AF170857	AF173396	AY569043
82		Teinopalpus imperialis	GQ268351	GQ268393	-
83		Troides helena	AF170878	AF173418	AY569047
84		Urbanus dorantes	DQ018929	DQ018900	DQ018870
85		Vanessa atalanta	AY090221	AY090187	AF412772
86		Vanessa cardui	AY248782	AY248807	AF412770
87		Teinopalpus aureus	HM563681	-	-
