# Supplementary material for: Phylogeny and Historical Biogeography of Asian Pterourus Butterflies (Lepidoptera: Papilionidae): A Case of Intercontinental Dispersal from North America to East Asia
Source: PLoS One. 2015 Oct 20;10(10):e0140933. doi: 10.1371/journal.pone.0140933 (PMC4617649; doi:10.1371/journal.pone.0140933)
Supplement: S2 Table — The models were inferred by jModelTest 2 and judged by AICc using a corrected version for small samples. (XLSX) [file pone.0140933.s007.xlsx]

## Sheet: S2_Table
	AICc (42-dataset)	AICc (87-dataset)
Total length	GTR+I+G	GTR+I+G
Ef1α+ wg	GTR+I+G	TIM2+I+G
cox12	GTR+I+G	GTR+I+G
cox12 codon position 1	GTR+I+G	GTR+I+G
cox12 codon position 2	GTR+I+G	GTR+I+G
cox12 codon position 3	GTR+I+G	TVM+I+G
cox1	GTR+I+G	GTR+I+G
cox1 codon position 1	TIM2+I+G	GTR+I+G
cox1 codon position 2	TIM3+I	TVM+I+G
cox1 codon position 3	GTR+I+G	TPM3uf+I+G
cox2	GTR+I+G	TIM3+I+G
cox2 codon position 1	TrN+I+G	K80+G
cox2 codon position 2	TrN+I+G	JC+G
cox2 codon position 3	HKY+I	HKY+G
Ef-1α	SYM+I+G	GTR+I+G
Ef-1α codon position 1	TrN+I	TrN+I+G
Ef-1α codon position 2	F81+I	F81+I
Ef-1αcodon position 3	TVM+G	TVM+I+G
wg	TIM3+I+G	TIM1ef+I+G
wgcodon position 1	JC	TPM1+G
wg codon position 2	JC	K80+G
wg codon position 3	K80+G	K80+I+G
