# Supplementary material for: Phylogeny and Historical Biogeography of Asian Pterourus Butterflies (Lepidoptera: Papilionidae): A Case of Intercontinental Dispersal from North America to East Asia
Source: PLoS One. 2015 Oct 20;10(10):e0140933. doi: 10.1371/journal.pone.0140933 (PMC4617649; doi:10.1371/journal.pone.0140933)
Supplement: S3 Table — The best-fit partitions and models were inferred by PartitionFinder using the AICc criterion. (XLSX) [file pone.0140933.s008.xlsx]

## Sheet: S3_Table
	AICc (42-dataset)	AICc (87-dataset)
cox1 codon position 1	GTR+I+G	GTR+I+G
cox1 codon position 2	GTR+I+G	GTR+I+G
cox1 + cox2 codon position 3	GTR+I+G	TVM+I+G
cox2 codon position 1	GTR+I+G	GTR+I+G
cox2 codon position 2	TVM+I+G	TVM+I+G
Ef-1α codon position 1	TrN+I	TrN+I+G
Ef-1α codon position 2	TrN+I+G	GTR+I+G
Ef-1αcodon position 3	GTR+I+G	SYM+I+G
wg codon position 1	TVMef+G	SYM+I+G
wg codon position 2	K81+I	SYM+G
wg codon position 3	TVM+G	SYM+I+G
