# Supplementary material for: Phylogeny and Historical Biogeography of Asian Pterourus Butterflies (Lepidoptera: Papilionidae): A Case of Intercontinental Dispersal from North America to East Asia
Source: PLoS One. 2015 Oct 20;10(10):e0140933. doi: 10.1371/journal.pone.0140933 (PMC4617649; doi:10.1371/journal.pone.0140933)
Supplement: S5 Table — “*”: uncertainty fraction (XLSX) [file pone.0140933.s010.xlsx]

## Sheet: S5_Table
node	content
1	* (0.0018), A (0.9970), AB (0.0009), AF (0.0003)
2	* (0.0026), A (0.9664), AB (0.0304), AC (0.0006)
3	* (0.0138), AB (0.6376), A (0.3295), B (0.0191)
4	* (0.0156), BC (0.6214), B (0.3533), C (0.0097)
5	* (0.0835), BC (0.4580), C (0.2363), B (0.2222)
6	* (0.2050), AB (0.3265), B (0.3023), A (0.1662)
7	* (0.0590), E (0.7124), EG (0.200), BE (0.0286)
8	* (0.1904), B (0.2174), E (0.1205), A (0.1187), BE (0.1156), AB (0.1138), AE (0.0631), ABE (0.0605)
9	* (0.0097), AB (0.8176), A (0.1621), ABC (0.0106)
10	* (0.0318), AB (0.7599), ABC (0.1868), A (0.0215)
11	* (0.3059), AB (0.4665), B (0.2000), ABC (0.0276)
12	* (0.3185), B (0.2357), AB (0.1819), BE (0.0963), A (0.0933), ABE (0.0743)
13	* (0.0148), H (0.5272), GH (0.4525), G (0.0055)
14	* (0.2372), H (0.3519), GH (0.3435), G (0.0674)
15	* (0.0017), EFG (0.9968), EG (0.0008), FG (0.0007)
16	* (0.0452), EFG (0.8648), EG (0.0467), FG (0.0433)
17	* (0.0137), EFG (0.9630), EG (0.0121), FG (0.0112)
18	* (0.0055), EFG (0.9881), EG (0.0033), FG (0.0031)
19	* (0.0408), EFG (0.9223), EG (0.0186), EF (0.0183)
20	* (0.6559), E (0.1014), B (0.0713), BE (0.0695), G (0.0516), EG (0.0503)
21	* (0.0012), EFG (0.9977), EG (0.0006), FG (0.0005)
22	* (0.0016), EFG (0.9970), EG (0.0008), EF (0.0006)
23	* (0.0023), EFG (0.9920), EFGH (0.0049), EG (0.0008)
25	* (0.0712), G (0.6686), I (0.1508), GI (0.1094)
26	* (0.1971), G (0.4157), H (0.235), GH (0.0951), E (0.0571)
27	* (0.4475), E (0.1695), A (0.1407), AE (0.1190), D (0.0668), DE (0.0565)
28	* (0.3996), D (0.1625), E (0.1394), A (0.1145), DE (0.0704), AD (0.0578), G (0.0558)
29	* (0.5492), A (0.1022), E (0.0957), B (0.0858), AE (0.0610), AB (0.0548), BE (0.0513)
30	* (0.0454), ABC (0.6237), BC (0.2369), AB (0.0940)
31	* (0.0080), BC (0.6117), ABC (0.3739), C (0.0064)
32	* (0.0044), ABC (0.9891), BC (0.0037), AC (0.0028)
33	* (0.0082), ABC (0.8269), BC (0.1601), AC (0.0048)
34	* (0.0278), ABC (0.9359), BC (0.0215), AB (0.0148)
35	* (0.6081), AB (0.1652), A (0.1174), B (0.1093)
